# Supplementary material for: Computer classification and construction of a novel prognostic signature based on moonlighting genes in prostate cancer
Source: Front Oncol. 2022 Oct 7;12:982267. doi: 10.3389/fonc.2022.982267 (PMC9585316; doi:10.3389/fonc.2022.982267)
Supplement: Supplementary file 1 [file DataSheet_1.xlsx]

## Sheet: Supplementary Table1
Protein Name	Gene ID	Function 1	Function 2	Species Name
MDH2	MDH2	malate dehydrogenase, enzyme	mRNA binding	Homo sapeins (human)
Angiotensin-converting enzyme 2, Human	ACE2	Carboxypeptidase enzyme	chaperone for BoAT in amino acid transport	Homo sapiens (Human)
NAD-dependent protein deacetylase Sir1	SIRT1	deacetylase	transcription regulation	Homo sapiens (Human)
PARP-1, Human	PARP1	poly[ADP-ribose]polymerase 1	Transcription factor	Homo sapiens (Human)
DNA apurinic endonuclease, Human	APEX1	DNA repair	redox regulation of transcriptional factors	Homo sapiens (Human)
Tudor-interacting repair regulator protein	NUDT16L1	Syndesmos, interacts with p53 binding protein 1 (53BP1) and regulates its recruitment to chromatin.	Binds RNA	Homo sapiens (Human)
Calgranulin-B	S100A9	binds to receptor, amplifies inflammation via Toll-like receptor four TLR4.	part of a heterocomplex with S100A8 to drive inflammation, antimicrobial	Homo sapiens (Human)
Fibroblast growth factor 2	FGF2	fibroblast growth factor, binds receptor	mediates phosphorylation of ERK1/2	Homo sapiens (Human)
Phosphoinositide phospholipase C-beta-1	PLCB1	phospholipase	inhibit protein translation	Homo sapiens (Human)
Large tumor suppressor homolog 1	LATS1	kinase	scaffold function.	Homo sapiens (Human)
Interleukin-1 alpha, Human	IL1A	binds receptor, A cytokine of the interleukin 1 family. It can stimulate thymocyte proliferation by inducing IL-2 release, B-cell maturation and proliferation, and fibroblast growth factor activity.	Regulation of transcription. The precursor form of IL-1 alphais an intracrine proinflammatory activator of transcription.	Homo sapiens (Human)
Fibroblast growth factor 1, Human	FGF1	growth factor	nuclear anti-apoptotic factor	Homo sapiens (Human)
Aminoacyl tRNA synthase complex-interacting multifunctional protein 1	AIMP1	a proinflammatory cytokine.	Non-catalytic component of tRNA multisynthetase complex in protein translation. Stimulates the catalytic activity of cytoplasmic arginyl-tRNA synthase.	Homo sapiens (Human)
High mobility group protein 1	HMGB1	One of the major chromatin-associated non-histone proteins and acts as a DNA chaperone involved in replication, transcription, chromatin remodeling, V(D)J recombination, DNA repair and genome stability.	In the cytoplasm functions as sensor and/or chaperone for immunogenic nucleic acids implicating the activation of TLR9-mediated immune responses, and mediates autophagy.	Homo sapiens (Human)
Delta-aminolevulinic acid dehydratase, Homo sapiens	ALAD	5-aminolaevulinate dehydratase, enzyme converts 2 (5-aminolevulinate) to porphobilinogen +2H20. Porphyrin-containing compound metabolism, protoporphyrin-IX biosynthesis	proteasome inhibitor Noncompetitively blocks proteolysis of certain protein substrates.	Homo sapiens (human, a mammal)
Leukotriene A-4 hydrolase, Homo sapiens	LTA4H	Leukotriene A-4 hydrolase, enzyme epoxide hydrolase (7E,9E,11Z,14Z)-(5S,6S)-5,6-epoxyicosa-7,9,11,14-tetraenoate + H(2)O <=> (6Z,8E,10E,14Z)-(5S,12R)-5,12-dihydroxyicosa-6,8,10,14-tetraenoate catalyzes the last step in the biosynthesis of leukotriene B4. Lipid metabolism, leukotriene B4 biosynthesis	Aminopeptidase, enzyme	Homo sapiens (human, a mammal)
Lysyl hydroxylase, Homo sapiens	PLOD3	Lysyl hydroxylase isoform 3, enzyme L-lysine-[procollagen] + 2-oxoglutarate + O(2) <=> (2S,5R)-5-hydroxy-L-lysine-[procollagen] + succinate + CO(2) Important for formation of intermolecular cross-links in collagen, helps provide strength to collagen acts at -Xaa-Lys-Gly- sequences	Collagen glucosyltransferase UDP-glucose + 5-(D-galactosyloxy)-L-lysine-procollagen = UDP + 1,2-D-glucosyl-5-D-(galactosyloxy)-L-lysine-procollagen	Homo sapiens (human, a mammal)
Phosphoglycerate Kinase, Homo sapiens	PGK1	Phosphoglycerate Kinase, enzyme ADP + 1,3-bisphosphoglycerate => ATP + 3-phospho-D-glycerate Carbohydrate degradation, glycolysis	disulphide reductase, enzyme Inhibits angiogenesis through a disulfide reductase activity that activates plasminogen autoproteolytic activity, producing angiostatin. One or more of the PGK cysteine residues may have a role in plasmin reduction.	Homo sapiens (human, a mammal)
Thymidine phosphorylase, Homo sapiens	TYMP	Thymidine phosphorylase thymidine + phosphate <=> thymine + 2-deoxy-alpha-D-ribose 1-phosphate Pyrimidine metabolism, dTMP biosynthesis in salvage pathway	Platelet-derived endothelial cell growth factor	Homo sapiens (human, a mammal)
Calreticulin, Homo sapiens	CALR	chaperone promotes protein folding and assembly of oligomers involved in protein quality control	adhesin	Homo sapiens (human, a mammal)
L13a, Homo sapien	RPL13A	ribosome protein, part of 60S subunit of ribosome	translation inhibition Component of the GAIT complex (gamma interferon-activated inhibitor of translation)	Homo sapiens (human, a mammal)
Glutamyl-prolyl tRNA synthetase, Homo sapiens	EPRS	glutamyl-prolyl tRNA synthetase, enzyme an aminoacyl-tRNA synthetase catalyze the attachment of amino acids to cognate tRNAs ATP + L-glutamate + tRNA(Glu) => AMP + diphosphate + L-glutamyl-tRNA(Glu) ATP + L-proline + tRNA(Pro) => AMP + diphosphate + L-prolyl-tRNA(Pro)	translation inhibition part of GAIT complex: interferon (IFN)-gamma-activated inhibitor of translation silences ceruloplasmin mRNA translation	Homo sapiens (human, a mammal)
L10 ribosomal protein, Homo sapiens	RPL10	Component of the large subunit (60S) of the ribosome	negative regulator of c-Jun in transcription	Homo sapiens (human, a mammal)
S13 ribosomal protein, Homo sapiens	RPS13	ribosomal protein, part of the ribosome	inhibits splicing of own RNA transcript inhibit removal of intron 1 from rpS13 pre-mRNA	Homo sapiens (human, a mammal)
L11 ribosomal protein, Homo sapiens	Rpl11	ribosomal protein, part of 60S subunit	Binds to and inhibits HDM2, a ubiquitin ligase, which results in stabilization of p53 tumor suppressor protein	Homo sapiens (human, a mammal)
L5 ribosomal protein, Homo sapiens	RPL5	ribosomal protein, part of the 60S subunit	Binds to and inhibits HDM2, a ubiquitin ligase, which results in stabilization of the p53 tumor suppressor protein	Homo sapiens (human, a mammal)
S7 ribosomal protein, Homo sapiens	RPS7	ribosomal protein, part of 40S subunit	Binds to and inhibits HDM2, a ubiquitin ligase, which results in stabilization of the p53 tumor suppressor protein	Homo sapiens (human, a mammal)
L26 ribosomal protein, Homo sapiens	RPL26	ribosomal protein, part of 60S subunit	regulates (increases) translation of p53 tumor suppressor protein after DNA damage, leading to cell cycle arrest and apoptosis binds 5' UTR of p53 mRNA	Homo sapiens (human, a mammal)
Nucleolin, Homo sapiens	NCL	synthesis and maturation of ribosomes	regulates (decreases) translation of p53 tumor suppressor protein binds 5' UTR of p53 mRNA	Homo sapiens (human, a mammal)
L23 ribosomal protein, Homo sapiens	RPL23	ribosomal protein, part of 60S subunit	Binds to and inhibits HDM2, a ubiquitin ligase, which results in stabilization of p53 tumor suppressor protein	Homo sapiens (human, a mammal)
Dihydrofolate reductase, Homo sapiens	DHFR	dihydrofolate reductase, enzyme 5,6,7,8-tetrahydrofolate + NADP+ => 7,8-dihydrofolate + NADPH tetrahydrofolate biosynthesis	binds DHFR mRNA regulation of DHFR synthesis methotrexate inhibits interaction	Homo sapiens (human, a mammal)
Serine hydroxymethyltransferase, Homo sapiens	SHMT1	serine hydroxymethyltransferase, enzyme 5,10-methylenetetrahydrofolate + glycine + H2O <=> tetrahydrofolate + L-serine One-carbon metabolism, tetrahydrofolate interconversion	binds mRNA binds the 5' untranslated region (UTR) of its own mRNA	Homo sapiens (human, a mammal)
Gephryn, Homo sapiens	GPHN	connects membrane proteins to cytoskeleton microtubule binding protein anchors transmembrane receptors needed for clustering of inhibitory glycine receptors in postsynaptic membranes in the rat central nervous system	Molybdopterin adenylyltransferase and Molybdopterin molybdenumtransferase, enzyme biosynthesis of the molybdenum cofactor catalyzes two steps ATP + molybdopterin => diphosphate + adenylyl-molybdopterin. Adenylyl-molybdopterin + molybdate => molybdenum cofactor + AMP. Cofactor biosynthesis, molybdopterin biosynthesis	Homo sapiens (human, a mammal)
Aconitase, Homo sapiens	ACO1	aconitase, enzyme 4Fe-4S cluster in active site when cellular iron levels are high Citrate <=> isocitrate Citric acid cycle	iron responsive element binding protein when cellular iron concentrations are low, loses 4Fe-4S cluster and binds to iron-responsive elements (IRES) in mRNA that encodes proteins that are involved in iron uptake and use	Homo sapiens (human, a mammal)
Leucyl-tRNA synthetase, Homo sapiens	LARS	Leucyl-tRNA synthetase, enzyme attaches leucine to its cognate tRNA ATP + L-leucine + tRNA(Leu) => AMP + diphosphate + L-leucyl-tRNA(Leu) protein synthesis	GTPase-activating protein (GAP) senses intracellular leucing concentration and binds to Rag GTPase Rag signals to mTORC1 promotes translocation of mTORC1 to the lysosomal membrane	Homo sapiens (human, a mammal)
Glutaminyl-tRNA synthetase, Homo sapiens	QARS	Glutaminyl-tRNA synthetase, enzyme ATP + L-glutamine + tRNA(Gln) => AMP + diphosphate + L-glutaminyl-tRNA(Gln) protein synthesis	interacts with ASK1 (Fas ligation activated apoptosis signal-regulating kinase 1) to inhibit apoptosis induced by ASK1 protein-protein interaction increased under conditions of increased glutamine concentration	Homo sapiens (human, a mammal)
Tryptophanyl-tRNA synthetase, Homo sapiens	WARS	Tryptophanyl-tRNA synthetase, enzyme ATP + L-tryptophan + tRNA(Trp) => AMP + diphosphate + L-tryptophyl-tRNA(Trp) protein synthesis	forms complex with the catalytic subunit of DNA-dependent protein kinase (DNA-PKcs) and poly(ADP-ribose) polymerase 1 (PARP-1) the complex activates p53	Homo sapiens (human, a mammal)
Lysyl-tRNA synthetase, Homo sapiens	KARS	Lysyl-tRNA synthetase, enzyme ATP + L-lysine + tRNA(Lys) = AMP + diphosphate + L-lysyl-tRNA(Lys) protein synthesis	cytokine binds to macrophages and peripheral blood mononuclear cells increases TNF-alpha production by target cells increases target cell migration	Homo sapiens (human, a mammal)
Methionyl-tRNA synthetase, Homo sapiens	MARS	Methionyl-tRNA synthetase, enzyme ATP + L-methionine + tRNA(Met) => AMP + diphosphate + L-methionyl-tRNA(Met) protein synthesis	biogenesis of rRNA in nucleoli translocation to nucleolus triggered by growth factors	Homo sapiens (human, a mammal)
hRoDH-E2, Homo sapiens	SDR16C5	retinol dehydrogenase, enzyme all-trans-retinol + NAD+ <=> all-trans-retinal + NADH. Cofactor metabolism, retinol metabolism	transcriptional repressor represses profilaggrin promoter activity by adjusting the activity of Sp1 and other activators	Homo sapiens (human, a mammal)
Band 3 anion exchanger, Homo sapiens	SLC4A1	Band 3 anion exchanger transports inorganic anions across the plasma membrane in a 1:1 exchange	scaffold protein providing binding sites for glycolytic enzymes involved in regulation of catalytic activity of glycolytic enzymes site of binding is N-terminal cytoplasmic domain of Band 3	Homo sapiens (human, a mammal)
Pth2/Bit1, Homo sapiens	PTRH2	Peptidyl-tRNA hydrolase, enzyme aminoacyl-tRNA + H2O => amino acid + tRNA releases tRNA from the premature translation termination product	inhibitor of transcription protein-protein interaction	Homo sapiens (human, a mammal)
MDR1, Homo sapiens	ABCB1	transmembrane transporter efflux pump, uses ATP for energy expels drugs and other small molecule compounds ATP + H2O + xenobiotic(Inside) => ADP + phosphate + xenobiotic(Outside)	regulator of volume-activated chloride channels	Homo sapiens (human, a mammal)
Fructose-bisphosphate aldolase A	ALDOA	aldolase, D-fructose 1,6-bisphosphate-> dihydroxyacetone phosphate + D-glyceraldehyde 3-phosphate, in glycolysis	interactions with zona pellucida proteins of egg	Homo sapiens (human, a mammal)
Beta-arrestin-1	ARRB1	cytosolic regulator and scaffold of GPCR signaling, interacts with activated receptors at cell membrane, resulting in receptor endocytosis and attenuation of receptor signalling	regulation of histone acetylation and gene transcription, helps recruit histone acetyltransferase p300 to specific promoters, resulting in enhanced acetylation of histone H4 and transcription of those genes	Homo sapiens (human, a mammal)
beta-arrestin-2	ARRB2	uncouple activated seven-transmembrane receptors from heterotrimeric G proteins, mediate the endocytosis of most G-protein-coupled receptors (GPCRs)	regulates transcription	Homo sapiens (human, a mammal)
Phosphatidylinositol-binding clathrin assembly protein	PICALM	binds clathrin in endocytosis, assembly protein helps bring clathrin and adapter protein complex 2 (AP2) to cell membranes at sites of coated-pit formation and clathrin-vesicle assembly	transcription activation	Homo sapiens (human, a mammal)
DPP4, dipeptidyl peptidase 4	DPP4	serine exopeptidase, dipeptidyl peptidase, regulates several physiological processes by cleaving peptides in the blood, i.e. chemokines, growth factors, neuropeptides, removes N-terminal dipeptides from proteins with unsubstituted N-termini as long as the second residue is proline	glycoprotein receptor, involved in T-cell activation, binds ADA, CAV1, IGF2R, and PTPRC	Homo sapiens (human, a mammal)
Eukaryotic elongation factor 1 A-1	EEF1A1	translation elongation factor	binds and severs microtubules	Homo sapiens (human, a mammal)
Eukaryotic translation initiation factor 3 subunit A	EIF3A	part of eIF3 13-subunit complex that organizes initiation factor and ribosome interactions required for productive translation, protein scaffold for formation of initiation complexes, binds to proteins of small ribosomal subunit	binds to 5' untranslated regions of specific mRNA for translational activation, subunits a, b, d, g, binding site on mRNA for c-Jun is required for efficient translation of c-JUN	Homo sapiens (human, a mammal)
Eukaryotic translation initiation factor 3 subunit B	EIF3B	part of eIF3 13-subunit complex that organizes initiation factor and ribosome interactions required for productive translation, protein scaffold for formation of initiation complexes, binds to proteins of small ribosomal subunit	binds to 5' untranslated regions of specific mRNA for translational activation, subunits a, b, d, g, binding site on mRNA for c-Jun is required for efficient translation of c-JUN	Homo sapiens (human, a mammal)
Eukaryotic translation initiation factor 3 subunit D	EIF3D	part of eIF3 13-subunit complex that organizes initiation factor and ribosome interactions required for productive translation, protein scaffold for formation of initiation complexes, binds to proteins of small ribosomal subunit	binds to 5' untranslated regions of specific mRNA for translational activation, subunits a, b, d, g, binding site on mRNA for c-Jun is required for efficient translation of c-JUN	Homo sapiens (human, a mammal)
Eukaryotic translation initiation factor 3 subunit G	EIF3G	part of eIF3 13-subunit complex that organizes initiation factor and ribosome interactions required for productive translation, protein scaffold for formation of initiation complexes, binds to proteins of small ribosomal subunit	binds to 5' untranslated regions of specific mRNA for translational activation, subunits a, b, d, g, binding site on mRNA for c-Jun is required for efficient translation of c-JUN	Homo sapiens (human, a mammal)
elongation factor 2	EEF2	translation elongation factor	binding partner for Akt2 signalling molecule	Homo sapiens (human, a mammal)
Methylglutaconyl-CoA hydratase	AUH	3-methylglutaconyl-CoA hydratase that catalyzes the conversion of 3-methylglutaconyl-CoA to 3-hydroxy-3-methylglutaryl CoA (HMG-CoA) in leucine catabolism	RNA binding	Homo sapiens (human, a mammal)
Epidermal growth factor receptor substrate 15	EPS15	binds clathrin, clathrin adapter in post-Golgi trafficking, also role in assembly of clathrin-coated pits	transcription activation	Homo sapiens (human, a mammal)
Fructose-1,6-bisphosphatase	FBP1	fructose-1,6-bisphosphatase 1, enzyme in gluconeogenesis, D-fructose 1,6-bisphosphate + H2O => D-fructose 6-phosphate + phosphate	binds to HIF (hypoxia inducible factor) protein and inhibits nuclear HIF action	Homo sapiens (human, a mammal)
glutathione S-transferase M3	GSTM3	glutathione S-transferase	binds to rhZP4, in head of sperm, interactions with zona pellucida proteins of egg	Homo sapiens (human, a mammal)
glycyl-tRNA synthetase	GARS	glycyl-tRNA synthetase, catalyze the formation of glycyl-tRNAGly as a substrate for ribosomal protein synthesis, P41250 (SYG_HUMAN), ATP + glycine + tRNA(Gly) => AMP + diphosphate + glycyl-tRNA(Gly) AND P1,P(4)-bis(5'-guanosyl) tetraphosphate + H2O => GTP + GMP	binds to NEDD8, E1, and E2 (Ubc12) in neddylation pathway, binds the APPBP1 subunit of E1 and captures and protects (like a chaperone) activated E2 (NEDD8-conjugated Ubc12) before the activated E2 reaches a downstream target	Homo sapiens (human, a mammal)
hydroxyacyl-CoA dehydrogenase, subunit beta	HADHB	enzyme, 3-ketoacyl-CoA thiolase activity	RNA binding, binds 3'UTR of REN mRNA which results in regulation of renin expression, destabilizes REN mRNA	Homo sapiens (human, a mammal)
Inositol-pentakisphosphate 2-kinase	IPPK	kinase, ATP + 1D-myo-inositol 1,3,4,5,6-pentakisphosphate => ADP + 1D-myo-inositol hexakisphosphate.	scaffold, binds protein kinase CK2, TCOF1, and upstream-binding-factor (UBF)	Homo sapiens (human, a mammal)
outer dense fiber protein 2	ODF2	component of sperm tail outer dense fibers	interactions with zona pellucida proteins of egg	Homo sapiens (human, a mammal)
phosphofructokinase 1	PFKM	phosphofructokinase, enzyme in glycolysis, first committed step of glycolysis, by phosphorylating F6P into fructose-1,6-bisphosphate (F1,6P), ATP + D-fructose 6-phosphate => ADP + D-fructose 1,6-bisphosphate	binds TEADs proteins and promotes their interaction with YAP/TAX transcription factors	Homo sapiens (human, a mammal)
phosphoglycerate kinase 1	PGK1	phosphoglycerate kinase, enzyme, reversible conversion of 1,3-diphosphoglycerate to 3-phosphoglycerate	binds mRNA, regulates expression of urokinase receptor, "Overexpression in H157 lung squamous carcinoma cells reduced cell surface uPAR expression as well as uPAR-mediated cellular functions at the post-transcriptional level."	Homo sapiens (human, a mammal)
glutathione peroxidase 4	GPX4	phospholipid hydroperoxide glutathione peroxidase, 2 glutathione + a hydroperoxy-fatty-acyl-[lipid] -> glutathione disulfide + a hydroxy-fatty-acyl-[lipid]	interactions with zona pellucida proteins of egg	Homo sapiens (human, a mammal)
pinin	PNN	transcriptional activator	binds RNA, involved in splicing of pre-mRNAs	Homo sapiens (human, a mammal)
pyruvate kinase 3, isoform 2	PKM	pyruvate kinase, ATP + pyruvate -> ADP + phosphoenolpyruvate, in glycolysis	interactions with zona pellucida proteins of egg	Homo sapiens (human, a mammal)
pyruvate kinase isozyme type M2	PKM	pyruvate kinase, enzyme, glycolysis, ATP + pyruvate <=> ADP + phosphoenolpyruvate	regulates transcription, binds to Oct-4 protein	Homo sapiens (human, a mammal)
Threonine-tRNA ligase	TARS	threonyl aminoacyl-tRNA synthetase, attaches threonine to tRNA, early step in protein synthesis, ATP + L-threonine + tRNA(Thr) -> AMP + diphosphate + L-threonyl-tRNA(Thr)	promotes vascular development, demostrated this is separate from role in protein synthesis	Homo sapiens (human, a mammal)
triose-phosphate isomerase	TPI1	triosephosphate isomerase, D-glyceraldehyde 3-phosphate <-> dihydroxyacetone phosphate, in glycolysis and gluconeogenesis	interact with rhZP3 and rhZP4, interactions with zona pellucida proteins of egg	Homo sapiens (human, a mammal)
VDAC-2	VDAC2	voltage-dependent anion channel 2 (VDAC2), transports adenine nucleotides, Ca2+ and other metabolites, voltage-dependent	binds to rhZP2 or rhZP3, zona pellucida proteins of egg	Homo sapiens (human, a mammal)
ADP/ATP Translocase 2, Human	SLC25A5	mediates transmembrane exchange of ADP and ATP, providing ADP to the mitochondrial ATPase	ANT promotes mitophagy independently of its ADP/ATP exchange activity	Homo sapiens (human, a mammal)
Cyclic AMP-dependent transcription factor ATF-5, Human	ATF5	accumulation at the centrosomes from G1 through anaphase and dissociation during late telophase; interacts with centrosomal proteins, including gamma-tubulin and pericentrin (PCNT),	centriolar fragmentation and formation of multipolar spindles during downregulation of ATF5 (RNAi-mediated)	Homo sapiens (human, a mammal)
BRCA1, Human	BRCA1	associates with RNA polymerase II holoenzyme and some transcription factors, including TFIIF/GTF2F1, TFIIE/GTF2E1, and TFIIH/GTF2H1, acting as a transcription regulator	interacts with the BRCA1-associated RING domain protein (BARD1) and the Obg-like ATPase (OLA1), forming a complex with E3 ligase activity that binds and ubiquinates gamma-tubulin	Homo sapiens (human, a mammal)
Adenine nucleotide translocator 2, Human	SLC25A5	mediates transmembrane exchange of ADP and ATP, providing ADP to the mitochondrial ATPase (complex V)	ANT promotes mitophagy independently of its ADP/ATP exchange activity	Homo sapiens (human, a mammal)
Core-binding factor subunit beta, Human	CBFB	non-DNA-binding regulatory subunit; binds RUNX (RUNX1, RUNX2, or RUNX3) to form different versions of CBF; it allosterically enhances the sequence-specific DNA-binding capacity of RUNX	Also binds RUNX & binds with mitotic proteins MRLC3; allows for completion of cytokinesis	Homo sapiens (human, a mammal)
POU domain, class 2, transcription factor 1	POU2F1	Transcription factor that binds to the octamer motif (5'-ATTTGCAT-3') and activates the promoters of the genes for some small nuclear RNAs (snRNA) and of genes such as those for histone H2B and immunoglobulins. Modulates transcription transactivation by NR3C1, AR and PGR.	Interacts with BRCA1, binds PARP-1 and APC1	Homo sapiens (human, a mammal)
Transcriptional coactivator YAP1, Human	YAP1	Transcriptional regulator; the downstream regulatory target in the Hippo signaling pathway that plays a role in organ size control and tumor suppression by restricting proliferation and promoting apoptosis	Binds RUNX proteins, binds PATJ, in cytokinesis	Homo sapiens (human, a mammal)
Y-box-binding protein 1, Human	YBX1	DNA and RNA binding,has roles in transcription, translation, and splicing,	binds gamma-tubulin and PCNT	Homo sapiens (human, a mammal)
Adenine nucleotide translocator 1, Human	SLC25A4	adenine nucleotide translocator, ADP/ATP exchanger, mitochondria	Interacts with TIM44 protein and affects the activity of the TIM23 complex	Homo sapiens (human, a mammal)
Wilms tumor protein	WT1	Transcription factor, binds DNA	binds MAD2, without it see Accelerated metaphase-to-anaphase transition; defective chromosome segregation	Homo sapiens (human, a mammal)
IIH helicase subunit XPB	ERCC3	ATP-dependent 3'-5' DNA helicase, component of the general transcription and DNA repair factor IIH (TFIIH) core complex	binds gamma-tubulin	Homo sapiens (human, a mammal)
KAT8 regulatory NSL complex subunit 1	KANSL1	part of the NSL complex, which acetylates nucleosomal histone H4 on lysine residues	KANSL1 and KANSL3 bind MT minus ends, also bind TPX2, MCAK	Homo sapiens (human, a mammal)
KAT8 regulatory NSL complex subunit 3	KANSL3	part of the NSL complex, which acetylates nucleosomal histone H4 on lysine residues	KANSL1 and KANSL3 bind MT minus ends, also bind TPX2, MCAK	Homo sapiens (human, a mammal)
Microspherule protein 1	MCRS1	part of the NSL complex, which acetylates nucleosomal histone H4 on lysine residues	component of KANSL complex located at Spindle poles; KANSL1 and KANSL3 bind MT minus ends	Homo sapiens (human, a mammal)
WD repeat-containing protein 5	WDR5	part of the MLL1/MLL complex, which methylates and dimethylates lysine 4 of histone H3	binds to KIF2A, PRC1, MKLP1, CYK4, and CEP55	Homo sapiens (human, a mammal)
Transglutaminase-2, Human	TGM2	Transglutaminase (catalyze protein crosslinking via transamidation of glutamine residues to lysine residues in a Ca2+-dependent manner)	GTPase, GTP binding protein	Homo sapiens (human, a mammal)
Splicing factor 3A subunit 2	SF3A2	pre-mRNA splicing, a component of the splicing factor SF3A complex	binds Ndc80/HEC1, without it see Morphologically irregular spindles; defective chromosome congression at metaphase	Homo sapiens (human, a mammal)
U4/U6 small nuclear ribonucleoprotein Prp31	PRPF31	component of the spliceosome	binds Ndc80/HEC1, without it see Morphologically irregular spindles; defective chromosome congression at metaphase	Homo sapiens (human, a mammal)
Matrix metalloproteinase-3, Human	MMP3	Metalloprotease (degrades fibronectin, gelatin, proteoglycans, denatured type I collagen, laminin, and other extracellular matrix components)	transcription factor	Homo sapiens (human, a mammal)
Thymosin beta-4, Homo sapiens	TMSB4X	Involved in sequestering G-actin (monomeric actin) in human polymorphonuclear leukocytes (PMNs).	secreted anti-inflammatory agent	Homo sapiens (human, a mammal) and Bos taurus (cow, a mammal)
ATF2, Homo sapiens	ATF2	ATF2 activating transcription factor bZIP family of transcription factors binds DNA as a dimer, homodimerization or heterodimerization, sometimes with c-Jun	recruiting Mre11 to IR-induced foci (IRIF) in the DNA damage response, this function does not require DNA binding domain or dimerization with c-Jun	Homo sapiens (human, a mammal) and Mus musculus (mouse a mammal)
S14 ribosomal protein, Homo sapiens	RPS14	ribosomal protein	inhibits S14 mRNA transcription negative effector of transcription of its own RNA	Homo sapiens (human, a mammal, OMIM number 130620 Macrocytic anemia)
Epimorphin, Syntaxin-2, Homo sapiens	STX2	epimorphin - mediates epithelial tissue morphogenesis outside the cell	syntaxin 2 controls protein secretion from endoplasmic reticulumGolgi-derived vesicles it is a target SNARE (t-SNARE) on the cytoplasmic side of the plasma membranes that aids in fusion of the plasma membrane with vesicles that carry the appropriate vesicle SNARE (v-SNARE) proteins	Homo sapiens (human, a mammal, OMIM number 132350 )
Gpx4, Homo sapiens	GPX4	Phospholipid hydroperoxide glutathione peroxidase, enzyme removes membrane lipid peroxidation, cell protection 2 glutathione + a lipid hydroperoxide => glutathione disulfide + lipid + 2 H2O	structural role in capsule in mature spermatozoa	Homo sapiens (human, a mammal, OMIM number 138322 Spondylometaphyseal dysplasia)
Glyceraldehyde-3-phosphate dehydrogenase, Homo sapiens	GAPDH	glyceraldehyde-3-phosphate dehydrogenase, enzyme D-glyceraldehyde 3-phosphate + phosphate + NAD+ => 1,3-bis-phosphogycerate + NADH Carbohydrate degradation, glycolysis	translation inhibition part of GAIT complex: interferon (IFN)-gamma-activated inhibitor of translation that silences ceruloplasmin mRNA translation	Homo sapiens (human, a mammal, OMIM number 138400)
Enolase, Homo sapiens	ENO1	enolase, enzyme 2-phospho-D-glycerate => phosphoenolpyruvate + H2O Carbohydrate degradation, glycolysis	plasminogen binding	Homo sapiens (human, a mammal, OMIM number 172430 Enolase deficiency)
Erk2, Homo sapiens	MAPK1	Erk2 kinase, enzyme Serine/threonine kinase ATP + a protein => ADP + a phosphoprotein.	transcriptional repressor represses expression of interferon gamma-induced genes	Homo sapiens (human, a mammal, OMIM number 176948 )
Thymidylate synthase, Homo sapiens	TYMS	thymidylate synthase, enzyme de novo synthesis of thymidylate, a DNA precursor 5,10-methylenetetrahydrofolate + dUMP <=> dihydrofolate + dTMP Pyrimidine metabolism, dTTP biosynthesis	mRNA translation inhibition regulation of human TS mRNA translation does not bind to unrelated mRNAs	Homo sapiens (human, a mammal, OMIM number 188350 )
Lymphotactin, Homo sapiens	XCL1	cytokine agonist for XCR1, the specific G-protein-coupled receptor for lymphotactin	binding to cell-surface glycosaminoglycans **a Metamorphic protein - different fold than when cytokine***	Homo sapiens (human, a mammal, OMIM number 600250 )
S3 ribosomal protein, Homo sapien	RPS3	ribosomal protein, part of the 40S subunit	a subunit of a DNA binding complex involved in NF-kappaB-mediated transcription	Homo sapiens (human, a mammal, OMIM number 600454 )
1-Cys Peroxiredoxin, Homo sapiens	PRDX6	Acidic calcium-independent Phospholipase A2 (aiPLA2): regulation of phospholipid turnover	Non-selenium Glutathione Peroxidase Can reduce H2O2 and short chain organic, fatty acid, and phospholipid hydroperoxides	Homo sapiens (human, a mammal, OMIM number 602316 )
Cdt1, Homo sapiens	CDT1	helps load proteins onto chromatin to create the pre-replication complex for initiating DNA replication	role in mitosis localizes to kinetochores through binding to the Hec1 component of the Ndc80 complex	Homo sapiens (human, a mammal, OMIM number 605525 Meier-Gorlin Syndrome)
RNase P protein 1, Homo sapiens	TRMT10C	Mitochondrial ribonuclease P protein 1, noncatalytic subunit cleaves tRNA molecules in their 5'-ends subunit of ribonuclease P, not catalytic subunit for this function required for ribonuclease P activity	tRNA methyltransferase, enzyme	Homo sapiens (human, a mammal, OMIM number 615423 Combined oxidative phosphorylation deficiency 30)
Lactose synthase, Homo sapiens	B4GALT1	Lactose synthase, enzyme UDP-alpha-D-galactose + D-glucose <=> UDP + lactose	Galactosyltransferase, enzyme UDP-galactose:beta-N-acetylglucosamine beta-1,4-galactosyltransferase 1	Homo sapiens (human, a mammal, P15291 OMIM number 137060 607091, Congenital disorder of glycosylation, type IId)
CFTR, Homo sapiens	CFTR	chloride transporter ATP + H2O => ADP + phosphate contains nucleotide binding domains that bind and hydrolyze ATP	regulator of other ion channels	Homo sapiens (human, a mammal,OMIM number 602421 Cystic Fibrosis)
Hsp60, Homo sapiens and rat	HSPD1	Hsp60 mitochondrial protein import, facilitate correct folding, promote refolding, prevent misfolding of proteins	receptor for HDL affinity for apolipoprotein apoA-II	Homo sapiens and rat - (human, a mammal OMIM number 118190 612233 leukodystrophy, hypomyelinating, 4; 605280 Spastic paraplegia 13, autosomal dominant

## Sheet: Supplementary Table2
id	Stromal_score	Immune_score	ESTIMATE_score
TCGA-2A-A8VL	-1165.7	-1213.47	-2379.17
TCGA-2A-A8VO	-752.89	-924.06	-1676.96
TCGA-2A-A8VT	-1086.37	-976.82	-2063.19
TCGA-2A-A8VV	-995.29	-1419.46	-2414.75
TCGA-2A-A8VX	-1158.64	-1678.95	-2837.59
TCGA-2A-A8W1	-1797.54	-1308.5	-3106.05
TCGA-2A-A8W3	-819.69	-1009.11	-1828.8
TCGA-2A-AAYF	-1057.01	-1245.39	-2302.4
TCGA-2A-AAYO	-290.71	168.22	-122.49
TCGA-2A-AAYU	-978.98	-1364.66	-2343.64
TCGA-4L-AA1F	1694.52	1023.55	2718.08
TCGA-CH-5737	-1345.34	-1211.34	-2556.68
TCGA-CH-5738	-131.78	199.12	67.34
TCGA-CH-5739	-129.94	-418.77	-548.7
TCGA-CH-5740	-1002.49	-803	-1805.49
TCGA-CH-5741	-1403.59	-1295.15	-2698.74
TCGA-CH-5743	-801.17	153.02	-648.15
TCGA-CH-5744	-1004.71	-755.82	-1760.53
TCGA-CH-5745	-346.04	-270.57	-616.61
TCGA-CH-5746	-1246.87	-1343.87	-2590.74
TCGA-CH-5748	-1201.68	-1133.45	-2335.14
TCGA-CH-5750	-896.69	-213.61	-1110.3
TCGA-CH-5751	41.59	1104.65	1146.24
TCGA-CH-5752	-581.76	-1227.1	-1808.86
TCGA-CH-5753	-1166.64	-668.3	-1834.94
TCGA-CH-5754	-313.7	118.64	-195.06
TCGA-CH-5761	-298.08	-1017.4	-1315.47
TCGA-CH-5762	-441.85	-300.92	-742.77
TCGA-CH-5763	-192.82	-691.43	-884.25
TCGA-CH-5764	-766.78	-742.2	-1508.98
TCGA-CH-5765	-1178.74	-1373.44	-2552.17
TCGA-CH-5766	-1076.08	-622.77	-1698.85
TCGA-CH-5767	-982.44	-1264.4	-2246.84
TCGA-CH-5768	-1206.43	-1071.99	-2278.41
TCGA-CH-5769	-654.69	-789.32	-1444
TCGA-CH-5771	186.94	-7.19	179.75
TCGA-CH-5772	-598.7	-846.62	-1445.32
TCGA-CH-5788	-990.39	-1130.94	-2121.33
TCGA-CH-5789	-644.67	-555.32	-1199.98
TCGA-CH-5790	-1172.64	-889.92	-2062.56
TCGA-CH-5791	-697.97	-813.88	-1511.84
TCGA-CH-5792	82.61	154.1	236.71
TCGA-CH-5794	-1217.47	-1065.06	-2282.53
TCGA-EJ-5494	-599.75	-647.29	-1247.04
TCGA-EJ-5495	203.73	-219.87	-16.14
TCGA-EJ-5496	-1289.26	-1223.01	-2512.27
TCGA-EJ-5497	-516.1	-719.07	-1235.16
TCGA-EJ-5498	43.89	-405.98	-362.09
TCGA-EJ-5499	-733.87	-467.5	-1201.37
TCGA-EJ-5501	-972.68	-1028.83	-2001.52
TCGA-EJ-5502	-505.53	-346.45	-851.98
TCGA-EJ-5503	-536.77	-556.18	-1092.94
TCGA-EJ-5504	-32.56	-834.35	-866.9
TCGA-EJ-5505	-1176.62	-1156.72	-2333.34
TCGA-EJ-5506	-1048.6	-972.7	-2021.3
TCGA-EJ-5507	-637.28	-559.6	-1196.88
TCGA-EJ-5508	-496.34	-288.87	-785.21
TCGA-EJ-5509	-257.4	-216.21	-473.61
TCGA-EJ-5510	-639.69	-521.43	-1161.12
TCGA-EJ-5511	-584.67	-1186.83	-1771.5
TCGA-EJ-5512	-972.55	-1151.29	-2123.84
TCGA-EJ-5514	-6.38	-309.25	-315.63
TCGA-EJ-5515	-748.2	-1097.99	-1846.19
TCGA-EJ-5516	124.33	-319.79	-195.46
TCGA-EJ-5517	-478.93	-507.48	-986.41
TCGA-EJ-5518	107.55	-726.67	-619.13
TCGA-EJ-5519	-599.25	-1054.18	-1653.43
TCGA-EJ-5521	-793.95	-763.03	-1556.98
TCGA-EJ-5522	-501.4	-558.59	-1059.99
TCGA-EJ-5524	60.17	-332.37	-272.2
TCGA-EJ-5525	281.27	-909.31	-628.04
TCGA-EJ-5526	-172.04	-596.06	-768.11
TCGA-EJ-5527	-45.49	-421.56	-467.05
TCGA-EJ-5530	-534.65	-1128.84	-1663.49
TCGA-EJ-5531	-418.86	-215.95	-634.8
TCGA-EJ-5532	-550.3	-1048.64	-1598.94
TCGA-EJ-5542	-301.65	-908.3	-1209.95
TCGA-EJ-7115	-392.91	-977.72	-1370.63
TCGA-EJ-7123	-919.12	-1122	-2041.12
TCGA-EJ-7125	-505.32	-642.72	-1148.04
TCGA-EJ-7218	-1071.14	-928.18	-1999.32
TCGA-EJ-7312	-1053.27	-1022.02	-2075.3
TCGA-EJ-7314	-1391.29	-1145.55	-2536.84
TCGA-EJ-7315	110.65	318.62	429.27
TCGA-EJ-7317	-840.71	-1316.66	-2157.36
TCGA-EJ-7318	-871.44	-560.45	-1431.89
TCGA-EJ-7321	-1028.32	-540.21	-1568.53
TCGA-EJ-7325	-1006.48	-1041.07	-2047.56
TCGA-EJ-7327	14.55	-791.81	-777.27
TCGA-EJ-7328	-94.03	194.69	100.66
TCGA-EJ-7330	-382.25	-975.42	-1357.68
TCGA-EJ-7331	-54.87	-528.18	-583.05
TCGA-EJ-7781	-560.3	-596.75	-1157.05
TCGA-EJ-7782	-569.91	-856.17	-1426.08
TCGA-EJ-7783	-587.67	-791.24	-1378.91
TCGA-EJ-7784	-1020.61	-1019.17	-2039.78
TCGA-EJ-7785	-115.14	-348.14	-463.28
TCGA-EJ-7786	-555.59	-1079.95	-1635.54
TCGA-EJ-7788	-238.74	-801.32	-1040.06
TCGA-EJ-7789	-830.28	-1172.8	-2003.08
TCGA-EJ-7791	124.42	-644.61	-520.18
TCGA-EJ-7792	281.56	-63.91	217.65
TCGA-EJ-7793	-1056.72	-1243.17	-2299.88
TCGA-EJ-7794	-276.09	-444.9	-720.98
TCGA-EJ-7797	-978.33	-838.48	-1816.81
TCGA-EJ-8468	38.96	-288.68	-249.72
TCGA-EJ-8469	-853.51	-1070.63	-1924.13
TCGA-EJ-8470	-742.03	672.5	-69.53
TCGA-EJ-8472	-840.69	-1223.32	-2064.01
TCGA-EJ-8474	-351.11	-984.46	-1335.57
TCGA-EJ-A46B	-1014.25	-1274.03	-2288.28
TCGA-EJ-A46D	-969.87	-996.34	-1966.22
TCGA-EJ-A46E	-882.54	-732.58	-1615.12
TCGA-EJ-A46F	-1575.65	-1353.5	-2929.14
TCGA-EJ-A46G	-364.66	-738.98	-1103.64
TCGA-EJ-A46H	1.8	-195.67	-193.87
TCGA-EJ-A46I	-911.75	-1072.56	-1984.31
TCGA-EJ-A65B	-397.92	-732.38	-1130.3
TCGA-EJ-A65D	-1656.48	-1764.92	-3421.39
TCGA-EJ-A65E	-1281.85	-1199.99	-2481.83
TCGA-EJ-A65F	-355.26	-690.06	-1045.32
TCGA-EJ-A65G	-1157.05	-1345.2	-2502.26
TCGA-EJ-A65J	-683.77	-875.3	-1559.07
TCGA-EJ-A65M	-743.38	-567.8	-1311.19
TCGA-EJ-A6RA	-981.11	-860.08	-1841.2
TCGA-EJ-A6RC	-128.78	-20.72	-149.5
TCGA-EJ-A7NF	-1557.68	-1168.43	-2726.11
TCGA-EJ-A7NG	-548.13	-890.47	-1438.6
TCGA-EJ-A7NH	-722.98	-1040.65	-1763.63
TCGA-EJ-A7NJ	-1142.63	-673.71	-1816.34
TCGA-EJ-A7NK	-929.22	-1046.33	-1975.55
TCGA-EJ-A7NM	-501.78	29.43	-472.35
TCGA-EJ-A7NN	-576.33	-447.49	-1023.81
TCGA-EJ-A8FN	-534.85	-490.61	-1025.46
TCGA-EJ-A8FO	-916.44	-1186.92	-2103.37
TCGA-EJ-A8FP	-453.05	-562.44	-1015.49
TCGA-EJ-A8FS	-1583.1	-1246.17	-2829.27
TCGA-EJ-A8FU	-206.04	-613.97	-820.01
TCGA-EJ-AB20	263.93	-147.01	116.92
TCGA-EJ-AB27	-1069.8	-381.16	-1450.96
TCGA-FC-7708	-15.79	-516.78	-532.57
TCGA-FC-7961	82.83	-729.95	-647.13
TCGA-FC-A4JI	-1708.3	-947.54	-2655.84
TCGA-FC-A5OB	-1307.52	-1443.3	-2750.82
TCGA-FC-A66V	-1012.46	-658.66	-1671.12
TCGA-FC-A6HD	-1662.07	-1142.91	-2804.98
TCGA-FC-A8O0	-1070.04	-1339.38	-2409.42
TCGA-G9-6329	-491.49	-585.31	-1076.79
TCGA-G9-6332	-1446.74	-1345.99	-2792.72
TCGA-G9-6333	-559.87	-682.16	-1242.03
TCGA-G9-6336	-972.81	-1000.93	-1973.74
TCGA-G9-6338	-287.1	-936.62	-1223.72
TCGA-G9-6339	-1151.94	-948.13	-2100.07
TCGA-G9-6342	-1012.51	-1116.03	-2128.53
TCGA-G9-6343	-896.44	-1040.48	-1936.92
TCGA-G9-6347	-20.32	244.23	223.9
TCGA-G9-6348	-263.39	-532.77	-796.16
TCGA-G9-6351	-1022.48	-1219.94	-2242.42
TCGA-G9-6353	-692.48	-1191.74	-1884.22
TCGA-G9-6354	-1402.92	-1052.08	-2455
TCGA-G9-6356	-328.87	-328.76	-657.63
TCGA-G9-6361	-261.26	-1091.05	-1352.3
TCGA-G9-6362	-709.95	-825.31	-1535.26
TCGA-G9-6363	-673.94	-798.78	-1472.72
TCGA-G9-6364	-200.43	-1042.31	-1242.74
TCGA-G9-6365	-152.73	-823.19	-975.92
TCGA-G9-6366	-1116.88	-1186.52	-2303.4
TCGA-G9-6367	-704.79	-920.35	-1625.14
TCGA-G9-6369	-876.66	-1222.83	-2099.48
TCGA-G9-6370	-480.53	-715.32	-1195.85
TCGA-G9-6371	-1168.29	-1196.88	-2365.17
TCGA-G9-6373	-354.63	-547.01	-901.65
TCGA-G9-6377	-775.52	-666.85	-1442.37
TCGA-G9-6378	-242.95	-958.63	-1201.58
TCGA-G9-6379	-394.21	333.94	-60.27
TCGA-G9-6384	-407.1	-742.98	-1150.08
TCGA-G9-6385	-615.2	-998.59	-1613.78
TCGA-G9-6494	-634.51	-1143.65	-1778.16
TCGA-G9-6496	-496.9	-1002.77	-1499.68
TCGA-G9-6498	-329.32	151.11	-178.21
TCGA-G9-6499	-1228.74	-817.87	-2046.61
TCGA-G9-7509	-817.3	-1311.05	-2128.35
TCGA-G9-7510	-225.43	-643.24	-868.67
TCGA-G9-7519	-626.09	-1072.65	-1698.74
TCGA-G9-7521	-148.35	152.65	4.3
TCGA-G9-7522	-514.27	-830.92	-1345.19
TCGA-G9-7523	970.2	184.77	1154.97
TCGA-G9-7525	-407.32	-935.9	-1343.23
TCGA-G9-A9S0	-1023.65	-567.52	-1591.17
TCGA-G9-A9S4	-1453.67	-1355.59	-2809.26
TCGA-G9-A9S7	-1532.43	-994.01	-2526.44
TCGA-H9-7775	-557.36	-1061.38	-1618.75
TCGA-H9-A6BX	12.65	-252.3	-239.64
TCGA-H9-A6BY	-1294.34	-1470.17	-2764.51
TCGA-HC-7075	-1185.38	-760.12	-1945.5
TCGA-HC-7077	-1469.53	-1426.71	-2896.24
TCGA-HC-7078	-602.3	-586.28	-1188.58
TCGA-HC-7079	476.21	2504.72	2980.93
TCGA-HC-7080	-1314.09	-1179.51	-2493.61
TCGA-HC-7081	734.91	-105.82	629.09
TCGA-HC-7209	-898.9	-844.83	-1743.73
TCGA-HC-7210	42.62	-287.77	-245.15
TCGA-HC-7211	-954.66	-579.31	-1533.97
TCGA-HC-7212	-646.47	-1088.8	-1735.28
TCGA-HC-7213	-520.63	-578.23	-1098.85
TCGA-HC-7230	-1322.3	-1329.81	-2652.11
TCGA-HC-7231	-910.03	-470.56	-1380.59
TCGA-HC-7232	-573.85	-1118.72	-1692.57
TCGA-HC-7233	-41.08	95.11	54.04
TCGA-HC-7736	-427.89	-611.37	-1039.26
TCGA-HC-7737	-121.06	-64.09	-185.15
TCGA-HC-7738	-1192.28	-1019.53	-2211.81
TCGA-HC-7740	-266.42	-599.59	-866.01
TCGA-HC-7742	-533.3	-1163.27	-1696.57
TCGA-HC-7744	-1228.13	-1228.87	-2457
TCGA-HC-7745	1.95	-136.76	-134.81
TCGA-HC-7747	-669.65	-246.09	-915.74
TCGA-HC-7748	-33.56	-496.21	-529.78
TCGA-HC-7749	-440.61	-751.12	-1191.73
TCGA-HC-7750	-485.93	-959.83	-1445.76
TCGA-HC-7752	-830.69	-852.99	-1683.68
TCGA-HC-7817	40.42	-23.19	17.22
TCGA-HC-7818	-782.57	-578.32	-1360.89
TCGA-HC-7819	-1421.74	-1347.48	-2769.23
TCGA-HC-7820	-1199.79	-1131.91	-2331.71
TCGA-HC-7821	185.44	-139.78	45.66
TCGA-HC-8213	-1614.63	-1392.58	-3007.21
TCGA-HC-8216	-619.33	-422.82	-1042.15
TCGA-HC-8256	-1306.25	-1114.03	-2420.28
TCGA-HC-8257	-699.15	-882.7	-1581.85
TCGA-HC-8258	-1054.08	-772.35	-1826.44
TCGA-HC-8259	-1322.1	-1368.51	-2690.61
TCGA-HC-8260	-689.81	-921.79	-1611.6
TCGA-HC-8261	-806.04	-593.19	-1399.23
TCGA-HC-8262	-1178.55	-1226.29	-2404.84
TCGA-HC-8264	303.51	-665.72	-362.21
TCGA-HC-8265	-820.06	-715.65	-1535.7
TCGA-HC-8266	-116.48	1087.63	971.15
TCGA-HC-A48F	-883.87	-1511.39	-2395.25
TCGA-HC-A4ZV	-41.56	-81.96	-123.51
TCGA-HC-A631	-1056.22	-1283.12	-2339.34
TCGA-HC-A632	26.31	306.88	333.19
TCGA-HC-A6AL	-638.48	-420.81	-1059.29
TCGA-HC-A6AN	-752.21	-669.93	-1422.14
TCGA-HC-A6AO	-1207.66	-122.52	-1330.18
TCGA-HC-A6AP	-428.04	-203.67	-631.72
TCGA-HC-A6AQ	-1151.53	-895.16	-2046.68
TCGA-HC-A6AS	-140.78	64.15	-76.64
TCGA-HC-A6HX	-726.48	-736.52	-1463
TCGA-HC-A6HY	-1408.52	-1082.76	-2491.28
TCGA-HC-A76W	-150.06	-674.89	-824.95
TCGA-HC-A76X	-1422.31	-1554.25	-2976.56
TCGA-HC-A8CY	-1022.55	-371.68	-1394.22
TCGA-HC-A8D0	-367.07	-450.86	-817.93
TCGA-HC-A8D1	-359.45	-637.58	-997.03
TCGA-HC-A9TE	18.47	341.48	359.95
TCGA-HC-A9TH	-226.12	-528.19	-754.31
TCGA-HI-7168	4.7	-1186.96	-1182.27
TCGA-HI-7169	-291.92	-958.07	-1249.99
TCGA-HI-7170	128.85	-255.64	-126.79
TCGA-HI-7171	-699.92	-923.2	-1623.12
TCGA-J4-8198	-464.12	-1183.68	-1647.8
TCGA-J4-8200	-470.07	-928.05	-1398.12
TCGA-J4-A67K	-926.71	-269.58	-1196.29
TCGA-J4-A67L	-625.28	-177.34	-802.62
TCGA-J4-A67M	-196.47	59.93	-136.54
TCGA-J4-A67N	-1091.45	-438.35	-1529.8
TCGA-J4-A67O	-200.96	-460.86	-661.82
TCGA-J4-A67Q	-44.93	-236.28	-281.21
TCGA-J4-A67R	-600.84	-150.9	-751.73
TCGA-J4-A67S	-1232	-564.03	-1796.03
TCGA-J4-A67T	-985.54	-769.32	-1754.86
TCGA-J4-A6G1	-41.86	1385.4	1343.54
TCGA-J4-A6G3	-533.32	43.32	-489.99
TCGA-J4-A6M7	-929.51	-1407.21	-2336.72
TCGA-J4-A83I	-612.74	-705.84	-1318.58
TCGA-J4-A83J	-1014.27	-444.75	-1459.02
TCGA-J4-A83K	-803.85	-1167.07	-1970.92
TCGA-J4-A83L	-584.74	-1076.6	-1661.35
TCGA-J4-A83M	-942.35	-805.12	-1747.47
TCGA-J4-A83N	-1314.76	-1046.55	-2361.3
TCGA-J4-AATV	-523.16	-358.91	-882.07
TCGA-J4-AATZ	-1275.49	-1183.04	-2458.54
TCGA-J4-AAU2	-890.54	-953.67	-1844.21
TCGA-J9-A52B	-518.39	-625.64	-1144.02
TCGA-J9-A52C	282.46	40.04	322.5
TCGA-J9-A52D	-1672.89	-1515.66	-3188.55
TCGA-J9-A52E	291.7	-344.73	-53.03
TCGA-J9-A8CK	83.77	-753.73	-669.96
TCGA-J9-A8CL	287.9	-280.05	7.85
TCGA-J9-A8CM	49.56	-636.12	-586.56
TCGA-J9-A8CN	-799.04	-977.28	-1776.32
TCGA-J9-A8CP	-325.74	-816.41	-1142.15
TCGA-KC-A4BL	-530.22	-560.56	-1090.77
TCGA-KC-A4BN	-1511.65	-1198.51	-2710.16
TCGA-KC-A4BR	-153.81	-826.35	-980.17
TCGA-KC-A4BV	-105.61	-465.31	-570.92
TCGA-KC-A7F3	-1067.73	-965.55	-2033.28
TCGA-KC-A7F5	-1500.13	-1709.78	-3209.92
TCGA-KC-A7F6	-961.07	-896.33	-1857.4
TCGA-KC-A7FA	-830.11	-749.2	-1579.3
TCGA-KC-A7FD	-1669.35	-1189.59	-2858.94
TCGA-KC-A7FE	-95.63	-794.72	-890.35
TCGA-KK-A59V	-478.59	1687.94	1209.35
TCGA-KK-A59X	-525.64	-921.59	-1447.23
TCGA-KK-A59Y	-1304.97	-1177.56	-2482.53
TCGA-KK-A59Z	58.08	-523.63	-465.55
TCGA-KK-A5A1	-316.69	-555.18	-871.87
TCGA-KK-A6DY	-956.36	-569.74	-1526.1
TCGA-KK-A6E0	-1233.32	-1108.98	-2342.3
TCGA-KK-A6E1	-1252.04	-1074.94	-2326.98
TCGA-KK-A6E2	-1278.58	-996.38	-2274.96
TCGA-KK-A6E3	-313.85	-135.18	-449.03
TCGA-KK-A6E4	-1312.31	-960.68	-2272.98
TCGA-KK-A6E5	-686.08	-825.88	-1511.96
TCGA-KK-A6E6	-363.86	-710	-1073.86
TCGA-KK-A6E7	-1122.92	-1135.85	-2258.77
TCGA-KK-A6E8	-1183.25	-1298.02	-2481.27
TCGA-KK-A7AP	-1253.55	-1489	-2742.55
TCGA-KK-A7AQ	-583.74	-879.22	-1462.96
TCGA-KK-A7AU	-1957.87	-1478.65	-3436.52
TCGA-KK-A7AV	-396.59	377.11	-19.48
TCGA-KK-A7AW	-974.17	138.37	-835.8
TCGA-KK-A7AY	-1081.36	-980.56	-2061.92
TCGA-KK-A7AZ	-978.96	-1136.64	-2115.61
TCGA-KK-A7B0	-352.75	392.86	40.1
TCGA-KK-A7B1	-213.37	-897.18	-1110.54
TCGA-KK-A7B2	-219.07	344.48	125.41
TCGA-KK-A7B3	-169.15	-187.96	-357.11
TCGA-KK-A7B4	-624.35	-555.49	-1179.84
TCGA-KK-A8I4	316.06	490.32	806.38
TCGA-KK-A8I5	-570.91	-1004.26	-1575.17
TCGA-KK-A8I6	-1106.57	-943.78	-2050.35
TCGA-KK-A8I7	-225.19	-306.26	-531.45
TCGA-KK-A8I8	-909.45	-994.06	-1903.51
TCGA-KK-A8I9	-217.17	-242.77	-459.93
TCGA-KK-A8IA	-1045.56	-1241.36	-2286.93
TCGA-KK-A8IB	-517.27	-162.54	-679.81
TCGA-KK-A8IC	-163.19	-493.86	-657.05
TCGA-KK-A8ID	-1390.67	-1115	-2505.67
TCGA-KK-A8IF	-997.29	-1271.31	-2268.6
TCGA-KK-A8IG	66.25	-645.69	-579.44
TCGA-KK-A8IH	-1007.84	-597.81	-1605.66
TCGA-KK-A8II	-1744.48	-1358.81	-3103.29
TCGA-KK-A8IJ	-992.97	-1188.05	-2181.02
TCGA-KK-A8IK	-1513.77	-1250.7	-2764.46
TCGA-KK-A8IL	-547.14	124.67	-422.47
TCGA-KK-A8IM	-502.22	-669.03	-1171.24
TCGA-M7-A71Y	-781.6	-916.81	-1698.41
TCGA-M7-A71Z	-1673.42	-1541.55	-3214.98
TCGA-M7-A720	-1041.41	-924.82	-1966.23
TCGA-M7-A721	-723.29	-827.07	-1550.36
TCGA-M7-A722	-1263.75	-940.27	-2204.02
TCGA-M7-A723	-136.26	129.4	-6.86
TCGA-M7-A724	-1863.25	-1491.16	-3354.41
TCGA-M7-A725	-1125.51	-1208.62	-2334.13
TCGA-MG-AAMC	-1436.32	-1185.59	-2621.91
TCGA-QU-A6IL	-1256.79	-809.98	-2066.77
TCGA-QU-A6IM	-988.46	-98.69	-1087.15
TCGA-QU-A6IN	-1560.31	-1271.94	-2832.26
TCGA-QU-A6IO	-1051.13	-412.28	-1463.41
TCGA-QU-A6IP	-947.82	-1068.23	-2016.06
TCGA-SU-A7E7	-720.16	-496.98	-1217.14
TCGA-TK-A8OK	788.42	-552.13	236.28
TCGA-TP-A8TT	-246.61	214.65	-31.96
TCGA-TP-A8TV	-1255.93	-1367.06	-2622.99
TCGA-V1-A8MF	-398.86	-98.24	-497.11
TCGA-V1-A8MG	-427.07	-738.87	-1165.93
TCGA-V1-A8MJ	-690.18	12.64	-677.54
TCGA-V1-A8MK	-723.67	-943.74	-1667.42
TCGA-V1-A8ML	-504.66	-1138.45	-1643.1
TCGA-V1-A8MM	-184.9	-238.9	-423.8
TCGA-V1-A8MU	-102.6	-236.12	-338.72
TCGA-V1-A8WL	-561.45	-360.09	-921.54
TCGA-V1-A8WN	-780.03	-873.22	-1653.25
TCGA-V1-A8WS	-1130.97	-1393.16	-2524.13
TCGA-V1-A8WV	-562.71	-278.08	-840.79
TCGA-V1-A8WW	-626.97	-826.85	-1453.83
TCGA-V1-A8X3	-582.68	-961.77	-1544.46
TCGA-V1-A9O5	-972.63	-484.83	-1457.46
TCGA-V1-A9O5	-620.82	43.21	-577.6
TCGA-V1-A9O7	70.74	-496.4	-425.66
TCGA-V1-A9O9	-354.71	577.04	222.32
TCGA-V1-A9OA	-122.16	-711.07	-833.24
TCGA-V1-A9OF	-1345.21	-1052.98	-2398.19
TCGA-V1-A9OH	-614.6	-860.51	-1475.11
TCGA-V1-A9OL	-632.66	-549.5	-1182.16
TCGA-V1-A9OQ	-708.71	-743.73	-1452.44
TCGA-V1-A9OT	-797.36	-762.01	-1559.36
TCGA-V1-A9OX	-787.6	-579.07	-1366.67
TCGA-V1-A9OY	-567.64	-627.45	-1195.08
TCGA-V1-A9Z7	278.53	-484.32	-205.79
TCGA-V1-A9Z8	-29.08	-540.99	-570.07
TCGA-V1-A9Z9	-380.87	-902.51	-1283.38
TCGA-V1-A9ZG	-269.97	-800.76	-1070.74
TCGA-V1-A9ZI	-80.92	-342.1	-423.02
TCGA-V1-A9ZK	-650.48	-982.64	-1633.12
TCGA-V1-A9ZR	162.61	35.87	198.48
TCGA-VN-A88I	562.69	-340.93	221.76
TCGA-VN-A88K	-369.68	-928.97	-1298.65
TCGA-VN-A88L	-452.94	-1134.72	-1587.66
TCGA-VN-A88M	-1338.14	-1268.14	-2606.28
TCGA-VN-A88N	-1243.68	-1200.74	-2444.43
TCGA-VN-A88O	-1023.66	-724.78	-1748.44
TCGA-VN-A88P	-378.73	-815.39	-1194.12
TCGA-VN-A88Q	-1312.75	-1118.56	-2431.31
TCGA-VN-A88R	-501.81	-808.08	-1309.89
TCGA-VN-A943	-1983.92	-1657.55	-3641.47
TCGA-VP-A872	-269.07	-160.87	-429.93
TCGA-VP-A875	-1379.93	-1535.04	-2914.97
TCGA-VP-A876	-1443.71	-1373.44	-2817.15
TCGA-VP-A878	-263.02	-560.44	-823.46
TCGA-VP-A879	-691.09	-1297.96	-1989.06
TCGA-VP-A87B	-736.07	-1001.44	-1737.51
TCGA-VP-A87C	388.75	1465.59	1854.34
TCGA-VP-A87D	-1218.34	-1410.67	-2629.01
TCGA-VP-A87E	-104.38	161.81	57.43
TCGA-VP-A87H	-864.95	-996.93	-1861.87
TCGA-VP-A87J	-1003.26	-1150.8	-2154.06
TCGA-VP-A87K	-1376.7	-1112.84	-2489.54
TCGA-VP-AA1N	-377.72	-394.79	-772.51
TCGA-WW-A8ZI	-1011.19	-850.76	-1861.95
TCGA-X4-A8KQ	-249.06	-544.12	-793.17
TCGA-X4-A8KS	-886.97	-614.9	-1501.86
TCGA-XA-A8JR	-704.52	-900	-1604.51
TCGA-XJ-A83F	-859.37	-1210.43	-2069.8
TCGA-XJ-A83G	-1301.96	-1154.26	-2456.22
TCGA-XJ-A83H	-1205.13	-959.12	-2164.26
TCGA-XJ-A9DI	-177.43	210.55	33.12
TCGA-XJ-A9DK	-768.78	-802.53	-1571.31
TCGA-XJ-A9DQ	-922.54	-1121.4	-2043.94
TCGA-XJ-A9DX	-887.91	-948.77	-1836.68
TCGA-XK-AAIR	-572.44	-629.79	-1202.23
TCGA-XK-AAIV	92.59	864.02	956.61
TCGA-XK-AAIW	-1435.67	-487.98	-1923.65
TCGA-XK-AAJ3	-561.22	-1184.86	-1746.08
TCGA-XK-AAJA	-1233.27	-1110.4	-2343.66
TCGA-XK-AAJP	-862.53	-742.46	-1604.99
TCGA-XK-AAJR	-638.28	-1020.06	-1658.34
TCGA-XK-AAJT	-212.13	-541.21	-753.35
TCGA-XK-AAJU	-999.27	-745.26	-1744.53
TCGA-XK-AAK1	-1192.9	-915.57	-2108.47
TCGA-XQ-A8TA	-1918.71	-1854.63	-3773.34
TCGA-XQ-A8TB	-177.47	-957.71	-1135.18
TCGA-Y6-A8TL	-753.97	-1154.47	-1908.43
TCGA-Y6-A9XI	-1178.13	-1181.21	-2359.34
TCGA-YJ-A8SW	-971.37	-1362.6	-2333.97
TCGA-YL-A8HJ	455.43	-113.99	341.44
TCGA-YL-A8HK	-316.1	-633.7	-949.8
TCGA-YL-A8HL	-1170.42	-1419.83	-2590.26
TCGA-YL-A8HM	-680.38	-196.24	-876.62
TCGA-YL-A8HO	335.94	343.9	679.84
TCGA-YL-A8S8	-360.98	-1038.14	-1399.12
TCGA-YL-A8S9	-1638.91	-1610.07	-3248.98
TCGA-YL-A8SA	-1501.33	-1215.51	-2716.84
TCGA-YL-A8SB	-117.11	-748.15	-865.26
TCGA-YL-A8SC	-498.51	-277.98	-776.48
TCGA-YL-A8SF	73	-836.09	-763.09
TCGA-YL-A8SH	-786.97	-1011.44	-1798.41
TCGA-YL-A8SI	-270.83	-572.71	-843.54
TCGA-YL-A8SJ	-8.31	-1195.93	-1204.25
TCGA-YL-A8SK	-502.32	-592.21	-1094.53
TCGA-YL-A8SL	-1407.89	-1363.32	-2771.21
TCGA-YL-A8SO	-508.64	-942.76	-1451.4
TCGA-YL-A8SP	-770.04	-1587.2	-2357.24
TCGA-YL-A8SQ	-553.66	-765.79	-1319.45
TCGA-YL-A8SR	-607.98	-1040.56	-1648.54
TCGA-YL-A9WH	-885.84	-1070.62	-1956.46
TCGA-YL-A9WI	-834.64	-1150.52	-1985.16
TCGA-YL-A9WJ	-347.22	-381.03	-728.25
TCGA-YL-A9WK	-20.89	-429.24	-450.13
TCGA-YL-A9WL	-1087.59	-1397.03	-2484.62
TCGA-YL-A9WX	-519.33	-347.66	-866.99
TCGA-YL-A9WY	231.96	482.08	714.03
TCGA-ZG-A8QW	-348.2	-263.87	-612.06
TCGA-ZG-A8QX	-949.88	-952.18	-1902.06
TCGA-ZG-A8QY	-420.37	-1179.07	-1599.43
TCGA-ZG-A8QZ	-144.95	-352.86	-497.81
TCGA-ZG-A9KY	-855.75	88.65	-767.1
TCGA-ZG-A9L0	292.06	92.4	384.45
TCGA-ZG-A9L1	-508.93	-1521.21	-2030.15
TCGA-ZG-A9L2	478.43	82.54	560.97
TCGA-ZG-A9L4	54.33	-584.73	-530.39
TCGA-ZG-A9L5	-900.31	-1055.08	-1955.38
TCGA-ZG-A9L6	106.69	-437.66	-330.98
TCGA-ZG-A9L9	314.49	-38.39	276.1
TCGA-ZG-A9LB	-492.69	-280.03	-772.71
TCGA-ZG-A9LM	-143.79	-616.28	-760.07
TCGA-ZG-A9LN	116.59	1051.62	1168.21
TCGA-ZG-A9LS	435.62	486.18	921.8
TCGA-ZG-A9LU	-950.4	-286.19	-1236.59
TCGA-ZG-A9LY	-413.22	-587.6	-1000.82
TCGA-ZG-A9LZ	-653.44	-481.66	-1135.1
TCGA-ZG-A9M4	-807.39	193.99	-613.4
TCGA-ZG-A9MC	167.61	1174.03	1341.64
TCGA-ZG-A9N3	-1255.7	-198.73	-1454.44
TCGA-ZG-A9ND	-1252.25	-1125.71	-2377.96
TCGA-ZG-A9NI	42.86	-843.47	-800.62

## Sheet: Supplementary Table3
ICGs
BTN2A2
BTNL3
BTNL9
CEACAM1
IDO1
TDO2
VTCN1
ADORA2A
BTN3A1
C10orf54
CD276
CD274
PDCD1LG2
PDCD1
CD28
CD80
CD86
CTLA4
ICOS
ICOSLG
CD160
BTLA
TNFRSF14
TNFSF14
TNFSF9
TNFRSF9
TNFSF4
TNFRSF4
CD70
CD27
CD40
CD40LG
HAVCR2
LGALS9
TNFSF18
TNFRSF18
CD47
SIRPA
CD226
CD96
TIGIT
PVR
BTN2A1
CD209
HLA-DOB
HLA-G
KIR2DL1
KIR2DL2
KIR2DL3
KIR2DL4
KIR2DS2
KIR3DL2
HLA-A
HLA-B
HLA-C
HLA-DMA
HLA-DMB
HLA-DOA
HLA-DPA1
HLA-DPB1
HLA-DQA1
HLA-DQB1
HLA-DRA
HLA-DRB1
HLA-DRB4
HLA-DRB5
HLA-E
HLA-F
LAG3
HLA-DRB3
KIR2DL5A
KIR2DL5B
KIR2DS1
KIR2DS3
KIR2DS4
KIR2DS5
KIR3DL1
KIR3DL3
KIR3DS1

## Sheet: Supplementary Table4
gene	group1mea	group2mea	logFC	p	FDR
ACE2	2.3378	0.210827	-3.47102	0.00141572	0.0020156
ACO1	11.0817	8.04272	-0.462427	7.07794e-07	1.90354e-06
ALAD	21.7267	11.0352	-0.977356	1.44218e-21	6.05715e-20
ALDOA	177.46	133.344	-0.412339	1.44203e-11	7.12531e-11
APEX1	72.9619	82.1436	0.171005	3.53376e-05	6.59636e-05
ARRB2	3.77856	5.57897	0.56216	2.53518e-12	1.33097e-11
ATF2	9.90423	8.96026	-0.144504	0.00083008	0.00122328
ATF5	15.1886	24.8433	0.709871	8.14741e-13	4.56255e-12
B4GALT1	42.0254	31.5312	-0.414482	1.12224e-10	4.7134e-10
BRCA1	0.575651	0.737229	0.356918	0.00195873	0.0026439
CALR	421.771	514.9	0.287832	2.33897e-05	4.67794e-05
CBFB	7.66734	9.33197	0.283455	3.22249e-05	6.15203e-05
CDT1	0.764664	1.74005	1.18623	2.98191e-11	1.39156e-10
CFTR	1.74889	1.2592	-0.473936	0.0206633	0.0244467
DHFR	1.66904	2.33856	0.4866	2.62604e-06	5.80492e-06
DPP4	73.8976	58.1099	-0.346742	0.00799179	0.0103279
EEF1A1	1331.86	985.614	-0.434344	3.60126e-19	6.05011e-18
EEF2	943.267	1159.6	0.297883	2.70417e-10	1.08167e-09
EIF3B	18.8028	28.9672	0.623473	6.06448e-21	1.27354e-19
EIF3G	41.5612	48.2855	0.216355	0.000591882	0.000887822
ERCC3	6.08329	7.03176	0.209036	1.43442e-06	3.41137e-06
FBP1	42.4609	60.7241	0.516135	7.25158e-07	1.90354e-06
FGF1	0.687667	0.562326	-0.290301	0.000458933	0.000727365
FGF2	2.93282	1.47788	-0.988757	1.38085e-14	1.15991e-13
GAPDH	481.283	454.45	-0.0827655	0.00198292	0.0026439
GARS	15.4113	21.4782	0.478883	8.57111e-17	1.02853e-15
GPHN	3.84187	4.49532	0.226615	0.000183357	0.000308039
GSTM3	43.8332	7.99502	-2.45485	5.45346e-21	1.27354e-19
HMGB1	28.9478	25.2961	-0.194541	2.3013e-05	4.67794e-05
HSPD1	59.5505	84.2444	0.500469	1.56092e-13	1.00859e-12
IL1A	0.101405	0.031697	-1.67771	1.26945e-05	2.66585e-05
IPPK	0.798055	0.941808	0.238944	0.0353723	0.0390957
KANSL3	8.45966	7.15229	-0.242194	3.03855e-07	8.80131e-07
LARS	15.4581	17.7332	0.19809	1.4125e-06	3.41137e-06
LATS1	5.82406	5.52805	-0.0752551	0.0335567	0.0375835
LTA4H	11.2356	12.5912	0.164335	0.000578392	0.000887822
MAPK1	13.6627	12.1039	-0.174762	6.0925e-05	0.000108887
MARS	12.9208	14.933	0.208807	3.28863e-07	9.20816e-07
MDH2	63.3436	71.4711	0.174161	7.97357e-05	0.00013669
MMP3	0.164119	0.287543	0.809033	0.0248285	0.0289666
NUDT16L1	20.7709	26.5402	0.353615	2.54426e-07	7.63279e-07
ODF2	6.4926	9.35264	0.526577	7.71695e-16	8.10279e-15
PFKM	9.20212	7.89834	-0.220417	0.00176772	0.00247093
PGK1	62.9194	46.4009	-0.439354	1.82206e-14	1.39139e-13
PICALM	26.8151	28.9118	0.108614	0.0205825	0.0244467
PKM	102.916	75.3982	-0.44887	1.01932e-17	1.42705e-16
PLCB1	2.65581	1.76192	-0.592005	2.06881e-07	6.43631e-07
PLOD3	8.86848	11.4774	0.372033	1.60891e-08	5.63118e-08
PNN	17.6914	22.677	0.358183	1.79472e-06	4.0745e-06
POU2F1	1.87613	2.24461	0.258705	0.00179437	0.00247093
PRDX6	179.15	155.437	-0.204838	0.000381779	0.000616721
PTRH2	3.42269	6.08688	0.830575	2.4768e-15	2.31168e-14
QARS	47.4087	56.5702	0.25489	1.04763e-07	3.38465e-07
RPL13A	1133.51	1263.03	0.156093	0.000302102	0.00049758
RPL23	129.047	154.605	0.260699	6.8653e-09	2.50733e-08
RPL26	140.979	168.243	0.255072	1.37682e-06	3.41137e-06
RPS13	199.112	228.424	0.198131	1.2312e-09	4.70096e-09
RPS7	89.6624	110.715	0.304278	5.41028e-08	1.81785e-07
S100A9	27.8757	12.6998	-1.1342	7.08033e-05	0.000123906
SF3A2	21.3179	24.2833	0.187893	0.00828064	0.010539
SHMT1	4.06742	3.31913	-0.293312	0.0139325	0.0172107
SLC25A4	21.6517	14.3376	-0.594674	1.15752e-13	8.10265e-13
SLC4A1	0.028717	0.0293917	0.0335012	0.0263858	0.0303618
STX2	3.12231	2.27248	-0.458346	5.29593e-06	1.14066e-05
TARS	11.8515	16.2116	0.451955	9.53263e-11	4.21443e-10
TMSB4X	471.733	343.388	-0.458133	5.57223e-05	0.000101754
TPI1	120.394	112.1	-0.102973	0.0130339	0.0163411
TRMT10C	9.89773	11.6964	0.240891	1.46202e-06	3.41137e-06
TYMP	5.55241	7.78584	0.48774	0.0156554	0.0190587
TYMS	2.29835	2.97	0.369867	0.000585349	0.000887822
VDAC2	22.316	20.1561	-0.146861	3.06269e-05	5.98292e-05
WARS	15.4114	17.0563	0.146306	0.0282803	0.032102
WDR5	10.4008	14.058	0.434701	3.03518e-13	1.82111e-12
WT1	0.207284	0.369628	0.834464	0.00514524	0.00675312
YAP1	35.3631	17.8396	-0.987164	4.26873e-22	3.58573e-20
YBX1	184.21	161.47	-0.190079	0.00123213	0.00178446

## Sheet: Supplementary Table5
id	TMB
TCGA-YL-A9WY	0.657895
TCGA-VN-A88O	0.605263
TCGA-HC-7744	0.605263
TCGA-EJ-5524	0.763158
TCGA-HC-8257	0.815789
TCGA-EJ-7786	0.447368
TCGA-XK-AAIV	0.947368
TCGA-EJ-A6RC	0.289474
TCGA-EJ-5531	0.631579
TCGA-VP-A872	0.473684
TCGA-KK-A6E4	0.657895
TCGA-EJ-7792	0.421053
TCGA-CH-5750	0.763158
TCGA-4L-AA1F	0.552632
TCGA-CH-5740	0.447368
TCGA-HC-7819	0.394737
TCGA-J4-A67L	0.552632
TCGA-CH-5738	0.289474
TCGA-WW-A8ZI	0.578947
TCGA-VN-A88K	0.552632
TCGA-V1-A8WV	0.894737
TCGA-G9-6356	0.421053
TCGA-G9-7509	0.368421
TCGA-EJ-5515	0.184211
TCGA-KK-A7B4	0.552632
TCGA-EJ-A7NK	0.0263158
TCGA-G9-7510	0.657895
TCGA-J9-A8CM	1.36842
TCGA-EJ-7330	0.763158
TCGA-EJ-A46D	0.184211
TCGA-G9-6378	0.447368
TCGA-HC-A632	0.631579
TCGA-KC-A7FD	0.789474
TCGA-EJ-5502	0.184211
TCGA-J4-A6M7	0.263158
TCGA-EJ-5542	0.5
TCGA-EJ-5495	1.36842
TCGA-J4-AATV	0.0526316
TCGA-KK-A59X	0.973684
TCGA-EJ-7321	0.526316
TCGA-G9-6347	0.210526
TCGA-KK-A7B0	0.578947
TCGA-YL-A8SJ	0.526316
TCGA-KK-A6E0	0.5
TCGA-ZG-A9L2	0.5
TCGA-CH-5754	1.92105
TCGA-CH-5744	0.473684
TCGA-KK-A7AW	0.473684
TCGA-HC-7075	0.526316
TCGA-FC-7708	0.526316
TCGA-HC-7740	0.789474
TCGA-HC-7738	0.736842
TCGA-ZG-A9LS	0.447368
TCGA-CH-5791	0.815789
TCGA-CH-5765	0.605263
TCGA-HC-8256	0.368421
TCGA-VN-A88I	0.236842
TCGA-G9-7525	0.710526
TCGA-QU-A6IM	1.39474
TCGA-HC-7750	0.315789
TCGA-EJ-AB27	0.315789
TCGA-HC-8213	0.394737
TCGA-HC-A8D1	0.368421
TCGA-HI-7171	0.5
TCGA-EJ-5497	0.394737
TCGA-CH-5748	0.526316
TCGA-G9-6364	0.421053
TCGA-KK-A7AZ	0.710526
TCGA-V1-A9ZG	0.5
TCGA-YL-A8SI	0.342105
TCGA-EJ-5516	0.394737
TCGA-EJ-A65F	1.47368
TCGA-EJ-5501	0.473684
TCGA-XK-AAJA	0.789474
TCGA-EJ-7218	0.526316
TCGA-2A-AAYF	0.342105
TCGA-KK-A8IL	0.5
TCGA-YL-A8S8	0.894737
TCGA-KK-A8IF	0.5
TCGA-EJ-5503	0.0789474
TCGA-VP-A87H	0.5
TCGA-HC-8260	0.210526
TCGA-CH-5792	0.657895
TCGA-G9-6370	0.0263158
TCGA-TP-A8TT	0.552632
TCGA-EJ-7125	0.5
TCGA-J4-8200	0.368421
TCGA-HC-7077	1.07895
TCGA-HC-A6AO	0.605263
TCGA-G9-A9S4	0.736842
TCGA-G9-6336	0.342105
TCGA-CH-5767	0.815789
TCGA-ZG-A9L1	0.526316
TCGA-EJ-A7NJ	0.105263
TCGA-J4-A83L	0.236842
TCGA-HC-A8CY	0.552632
TCGA-EJ-7785	0.394737
TCGA-EJ-A46I	0.210526
TCGA-G9-6329	0.447368
TCGA-EJ-7791	0.210526
TCGA-V1-A9OT	0.473684
TCGA-EJ-7793	0.184211
TCGA-YL-A8SK	0.605263
TCGA-XJ-A9DX	1.36842
TCGA-SU-A7E7	0.421053
TCGA-CH-5766	0.5
TCGA-HC-7209	0.394737
TCGA-HC-8264	0.631579
TCGA-EJ-A65G	0.394737
TCGA-ZG-A9N3	1
TCGA-EJ-5532	0.473684
TCGA-HC-7210	0.736842
TCGA-KC-A4BL	0.263158
TCGA-KK-A8IG	0.631579
TCGA-G9-A9S0	0.631579
TCGA-FC-A6HD	0.552632
TCGA-J4-A67Q	0.342105
TCGA-G9-6496	0.763158
TCGA-ZG-A9KY	1.26316
TCGA-2A-A8VX	0.710526
TCGA-J4-A67S	0.394737
TCGA-KK-A8IH	0.447368
TCGA-YL-A8SO	0.710526
TCGA-HC-7748	0.473684
TCGA-HC-A631	0.684211
TCGA-EJ-5517	0.447368
TCGA-V1-A8MM	0.315789
TCGA-XA-A8JR	0.421053
TCGA-FC-A5OB	0.421053
TCGA-ZG-A9MC	0.578947
TCGA-HC-7821	0.394737
TCGA-G9-6384	0.526316
TCGA-MG-AAMC	0.473684
TCGA-KK-A6E8	0.789474
TCGA-EJ-5496	0.763158
TCGA-KK-A8II	0.657895
TCGA-X4-A8KS	0.526316
TCGA-V1-A9ZK	0.473684
TCGA-YL-A8SL	0.947368
TCGA-M7-A71Z	0.578947
TCGA-KK-A7AQ	0.578947
TCGA-FC-A8O0	0.368421
TCGA-V1-A8WN	0.315789
TCGA-YL-A8SF	0.368421
TCGA-KK-A8I8	0.368421
TCGA-KK-A59Y	0.447368
TCGA-G9-6362	0.578947
TCGA-EJ-7331	0.342105
TCGA-M7-A725	0.552632
TCGA-KK-A59V	18.0789
TCGA-EJ-A46F	0.631579
TCGA-CH-5753	1
TCGA-CH-5741	0.421053
TCGA-J4-A83I	0.394737
TCGA-VN-A88Q	0.763158
TCGA-CH-5751	0.578947
TCGA-VP-A87K	0.605263
TCGA-XK-AAIR	0.421053
TCGA-X4-A8KQ	0.868421
TCGA-HC-7212	0.421053
TCGA-EJ-5530	0.842105
TCGA-EJ-5508	0.394737
TCGA-EJ-7789	0.526316
TCGA-CH-5794	0.552632
TCGA-EJ-7315	0.473684
TCGA-ZG-A8QZ	0.473684
TCGA-YL-A9WX	0.0789474
TCGA-HC-A8D0	0.421053
TCGA-V1-A8MU	0.5
TCGA-YL-A8HM	0.789474
TCGA-J4-A67T	0.210526
TCGA-HC-8262	0.657895
TCGA-HC-A6AL	0.894737
TCGA-HC-8259	0.736842
TCGA-EJ-5521	0.789474
TCGA-V1-A9OQ	0.868421
TCGA-V1-A9ZI	0.684211
TCGA-EJ-A46H	0.0526316
TCGA-KK-A6E3	0.631579
TCGA-HC-7817	0.315789
TCGA-KK-A8IK	0.657895
TCGA-KK-A6E1	0.473684
TCGA-V1-A9Z8	0.526316
TCGA-VN-A88P	0.815789
TCGA-KK-A7B3	0.763158
TCGA-EJ-8469	0.526316
TCGA-EJ-A46G	1.05263
TCGA-KK-A7B1	0.368421
TCGA-KC-A7F3	0.552632
TCGA-XK-AAJR	0.473684
TCGA-ZG-A9NI	1.89474
TCGA-KK-A7AP	0.605263
TCGA-VP-A878	0.578947
TCGA-Y6-A8TL	0.684211
TCGA-YL-A8SH	0.578947
TCGA-2A-AAYO	0.526316
TCGA-HI-7168	0.710526
TCGA-J4-A83K	0.394737
TCGA-G9-6339	0.894737
TCGA-EJ-A65D	0.631579
TCGA-KK-A6E2	0.684211
TCGA-EJ-7794	0.289474
TCGA-HC-A6AQ	0.5
TCGA-ZG-A9L0	0.763158
TCGA-HC-A48F	0.447368
TCGA-KK-A8ID	0.894737
TCGA-V1-A9OF	0.289474
TCGA-G9-6373	0.447368
TCGA-H9-7775	0.526316
TCGA-V1-A9OL	0.605263
TCGA-HC-7752	0.605263
TCGA-J4-8198	0.552632
TCGA-EJ-A8FN	0.763158
TCGA-G9-6371	0.447368
TCGA-HC-7742	0.631579
TCGA-EJ-5522	0.315789
TCGA-EJ-A7NH	0.394737
TCGA-HC-8261	0.5
TCGA-EJ-5519	1.55263
TCGA-J4-AAU2	0.578947
TCGA-J9-A8CN	0.368421
TCGA-EJ-A8FU	0.0526316
TCGA-EJ-A7NG	0.0526316
TCGA-XJ-A83F	0.684211
TCGA-HC-A9TH	0.947368
TCGA-2A-A8VV	0.421053
TCGA-YL-A8SP	0.421053
TCGA-HC-A6AS	0.447368
TCGA-VP-A87J	0.5
TCGA-HI-7170	0.473684
TCGA-KK-A7B2	0.342105
TCGA-EJ-A65J	0.657895
TCGA-J9-A52D	0.815789
TCGA-ZG-A9LZ	0.631579
TCGA-G9-6361	0.605263
TCGA-HC-7820	0.736842
TCGA-YL-A8SQ	0.684211
TCGA-EJ-5499	0.736842
TCGA-G9-6363	0.763158
TCGA-KK-A8IJ	0.5
TCGA-J4-A67K	0.552632
TCGA-ZG-A8QW	0.552632
TCGA-XJ-A83H	0.473684
TCGA-EJ-5504	0.736842
TCGA-HC-A76W	0.736842
TCGA-KK-A8I4	0.421053
TCGA-VN-A88L	0.236842
TCGA-V1-A9OH	1.21053
TCGA-HC-7211	0.368421
TCGA-XJ-A83G	0.552632
TCGA-EJ-A7NF	0.342105
TCGA-J4-A83J	1
TCGA-HC-7213	0.684211
TCGA-G9-6499	0.763158
TCGA-EJ-7328	0.605263
TCGA-QU-A6IN	0.421053
TCGA-EJ-7317	0.631579
TCGA-HC-A6AP	0.473684
TCGA-J4-A67O	0.394737
TCGA-VP-A87D	1.10526
TCGA-EJ-A6RA	0.157895
TCGA-ZG-A9ND	0.605263
TCGA-ZG-A9L4	0.5
TCGA-CH-5769	1.65789
TCGA-CH-5752	0.868421
TCGA-EJ-7782	7.84211
TCGA-EJ-8472	1
TCGA-V1-A8WS	0.526316
TCGA-2A-A8W3	0.763158
TCGA-VP-A876	0.552632
TCGA-QU-A6IL	0.5
TCGA-KK-A8I7	0.236842
TCGA-2A-A8W1	0.394737
TCGA-KC-A4BV	0.736842
TCGA-KK-A7AU	0.368421
TCGA-VN-A88R	0.473684
TCGA-CH-5761	1
TCGA-V1-A9OX	0.315789
TCGA-G9-7521	0.473684
TCGA-KC-A7FE	0.105263
TCGA-EJ-A7NN	0.684211
TCGA-G9-7523	0.236842
TCGA-VN-A88N	0.394737
TCGA-CH-5763	0.157895
TCGA-J9-A52B	0.763158
TCGA-EJ-7314	0.815789
TCGA-XK-AAJP	0.684211
TCGA-VP-A87B	0.763158
TCGA-V1-A8X3	0.5
TCGA-G9-6342	0.394737
TCGA-HC-7081	0.578947
TCGA-G9-6369	0.578947
TCGA-M7-A724	0.657895
TCGA-EJ-5507	0.710526
TCGA-2A-A8VT	0.842105
TCGA-EJ-7325	0.421053
TCGA-ZG-A9LY	0.657895
TCGA-M7-A720	0.0789474
TCGA-ZG-A9LB	1.05263
TCGA-EJ-5506	0.0789474
TCGA-CH-5771	0.578947
TCGA-V1-A9O9	0.473684
TCGA-EJ-5511	0.657895
TCGA-KK-A8IB	0.868421
TCGA-CH-5739	0.631579
TCGA-HC-7818	0.315789
TCGA-XQ-A8TA	2.39474
TCGA-EJ-A65B	0.578947
TCGA-V1-A9Z7	0.552632
TCGA-J9-A8CL	0.921053
TCGA-XK-AAK1	0.710526
TCGA-EJ-7797	0.447368
TCGA-G9-6333	0.578947
TCGA-EJ-A46E	0.0263158
TCGA-J4-A67M	0.631579
TCGA-KK-A6DY	0.605263
TCGA-YL-A8HJ	0.631579
TCGA-ZG-A9L6	0.578947
TCGA-KK-A8I6	0.5
TCGA-ZG-A9M4	0.684211
TCGA-G9-6379	0.473684
TCGA-V1-A8ML	0.184211
TCGA-V1-A8MF	0.631579
TCGA-2A-A8VO	0.631579
TCGA-KK-A59Z	1.21053
TCGA-XJ-A9DK	0.0789474
TCGA-M7-A71Y	0.210526
TCGA-KK-A8IA	0.710526
TCGA-EJ-A8FS	0.684211
TCGA-EJ-5512	0.289474
TCGA-HC-7230	0.394737
TCGA-CH-5772	0.552632
TCGA-HC-A9TE	1.07895
TCGA-XQ-A8TB	0.473684
TCGA-HC-7749	1.02632
TCGA-XK-AAJ3	1.07895
TCGA-HC-8216	1.73684
TCGA-VP-A875	0.631579
TCGA-HC-A6AN	0.789474
TCGA-YL-A9WH	1.13158
TCGA-QU-A6IP	0.315789
TCGA-G9-6332	0.552632
TCGA-ZG-A8QY	1.15789
TCGA-H9-A6BY	0.552632
TCGA-V1-A8MG	0.342105
TCGA-G9-7522	0.236842
TCGA-EJ-7123	0.921053
TCGA-CH-5762	1.26316
TCGA-KK-A8I5	0.736842
TCGA-YL-A9WL	0.368421
TCGA-HC-A6HX	0.447368
TCGA-J4-A83M	0.578947
TCGA-YL-A8S9	0.657895
TCGA-HC-A4ZV	2.26316
TCGA-XJ-A9DI	0.184211
TCGA-EJ-7781	1.05263
TCGA-ZG-A9L5	1.07895
TCGA-YL-A8HO	0.631579
TCGA-EJ-7783	0.631579
TCGA-EJ-A8FP	0.105263
TCGA-J9-A8CP	0.578947
TCGA-EJ-A65M	0.605263
TCGA-KK-A8IM	0.552632
TCGA-EJ-7327	0.473684
TCGA-EJ-7318	0.552632
TCGA-YL-A8SC	0.789474
TCGA-G9-6353	0.0526316
TCGA-ZG-A9LM	0.605263
TCGA-V1-A8WL	0.526316
TCGA-YL-A8SR	0.526316
TCGA-G9-6343	0.447368
TCGA-YL-A8HK	0.342105
TCGA-EJ-5505	0.657895
TCGA-TK-A8OK	0.789474
TCGA-G9-6351	0.394737
TCGA-G9-7519	0.552632
TCGA-EJ-5514	0.605263
TCGA-V1-A9O7	0.473684
TCGA-YL-A8SA	0.552632
TCGA-YL-A9WK	0.552632
TCGA-HC-8258	0.473684
TCGA-KC-A7F5	0.710526
TCGA-HC-7736	0.421053
TCGA-KK-A7AY	0.973684
TCGA-VP-A87C	0.421053
TCGA-V1-A9Z9	0.657895
TCGA-HC-7080	0.526316
TCGA-Y6-A9XI	0.947368
TCGA-CH-5737	0.894737
TCGA-G9-6366	0.552632
TCGA-KK-A7AV	0.236842
TCGA-KC-A4BN	0.263158
TCGA-TP-A8TV	0.736842
TCGA-HC-7745	0.394737
TCGA-EJ-5525	1.34211
TCGA-J9-A52C	11.4211
TCGA-EJ-8468	0.473684
TCGA-KC-A4BR	0.0789474
TCGA-HI-7169	0.394737
TCGA-KK-A6E5	0.447368
TCGA-VP-A879	0.868421
TCGA-V1-A9ZR	0.657895
TCGA-YL-A8HL	0.421053
TCGA-G9-6377	0.5
TCGA-G9-A9S7	0.447368
TCGA-V1-A8MK	0.131579
TCGA-ZG-A9LU	0.368421
TCGA-KK-A8I9	0.736842
TCGA-HC-8266	0.394737
TCGA-J4-A83N	0.368421
TCGA-CH-5745	0.5
TCGA-G9-6494	0.605263
TCGA-G9-6348	0.631579
TCGA-V1-A9OY	0.289474
TCGA-V1-A8WW	0.631579
TCGA-2A-AAYU	0.5
TCGA-ZG-A9L9	0.657895
TCGA-CH-5764	0.605263
TCGA-YL-A9WI	0.868421
TCGA-KC-A7FA	0.763158
TCGA-G9-6367	0.0263158
TCGA-KK-A8IC	0.368421
TCGA-2A-A8VL	0.5
TCGA-YJ-A8SW	1.07895
TCGA-EJ-5494	0.5
TCGA-HC-7737	0.315789
TCGA-HC-7232	0.552632
TCGA-EJ-5510	0.526316
TCGA-EJ-7788	0.605263
TCGA-XK-AAIW	147.711
TCGA-EJ-5509	0.342105
TCGA-M7-A721	0.605263
TCGA-ZG-A9LN	0.552632
TCGA-EJ-5498	0.578947
TCGA-H9-A6BX	0.0789474
TCGA-KK-A6E6	0.552632
TCGA-EJ-A8FO	0.263158
TCGA-EJ-7312	0.447368
TCGA-HC-A6HY	0.447368
TCGA-XJ-A9DQ	0.0789474
TCGA-EJ-5526	0.473684
TCGA-VN-A88M	0.263158
TCGA-YL-A9WJ	0.552632
TCGA-J9-A52E	0.526316
TCGA-EJ-7784	0.736842
TCGA-EJ-8474	0.763158
TCGA-J9-A8CK	0.447368
TCGA-V1-A9OA	0.447368
TCGA-EJ-A7NM	1.02632
TCGA-G9-6498	0.552632
TCGA-KK-A5A1	2
TCGA-HC-7231	0.578947
TCGA-EJ-7115	0.789474
TCGA-HC-7078	0.631579
TCGA-FC-A4JI	0.552632
TCGA-M7-A722	0.684211
TCGA-G9-6365	0.368421
TCGA-VP-A87E	0.315789
TCGA-HC-7233	0.552632
TCGA-CH-5768	0.921053
TCGA-G9-6354	0.552632
TCGA-FC-7961	0.921053
TCGA-VN-A943	0.289474
TCGA-HC-A76X	0.605263
TCGA-CH-5788	0.684211
TCGA-YL-A8SB	0.578947
TCGA-J4-A6G3	0.368421
TCGA-V1-A9O5	1.47368
TCGA-XK-AAJT	0.526316
TCGA-J4-A6G1	0.210526
TCGA-G9-6338	0.736842
TCGA-EJ-A65E	0.710526
TCGA-V1-A8MJ	0.289474
TCGA-J4-AATZ	0.842105
TCGA-G9-6385	0.0789474
TCGA-EJ-AB20	0.263158
TCGA-J4-A67N	0.421053
TCGA-J4-A67R	0.184211
TCGA-EJ-8470	0.421053
TCGA-QU-A6IO	0.552632
TCGA-EJ-5527	0.473684
TCGA-HC-7747	0.447368
TCGA-EJ-5518	0.684211
TCGA-VP-AA1N	0.710526
TCGA-HC-8265	2.15789
TCGA-ZG-A8QX	0.552632
TCGA-CH-5746	0.236842
TCGA-KK-A6E7	0.578947
